# Supplementary material for: Enhanced excitability but mature action potential waveforms at mossy fiber terminals of young, adult-born hippocampal neurons in mice
Source: Commun Biol. 2023 Mar 18;6:290. doi: 10.1038/s42003-023-04678-5 (PMC10024705; doi:10.1038/s42003-023-04678-5)
Supplement: Supplementary file 4 — Supplementary Data 1 [file 42003_2023_4678_MOESM4_ESM.xlsx]

## Sheet: Granule neurons
Adult-labeled granule neuron recordings
Recording	sex	D.P.I.	Input resistance (GOhm, from test pulse)	amplitude (mV), first 10 APs	half-duration (ms), first 10 APs	Current eliciting first AP
17110201	female	30	1.2	93.896	0.992383	20
17110203	female	30	0.83	122.204	1.2529	40
17110801	female	36	0.45	133.129	1.07415	80
17110802	female	36	0.69	97.0611	1.53201	40
17110804	female	36	0.32	104.804	0.92487	20
17110901	female	37	0.75	115.809	0.78145	40
17113002	female	29	1.7	115.193	1.50265	20
17113003	female	29	1.3	114.308	1.12689	20
17113004	female	29	0.8	110.452	0.757069	20
17120101	female	30	0.85	116.533	1.06466	40
17120102	female	30	1.2	111.96	1.25012	20
17120103	female	30	0.97	131.409	0.92067	40
17120104	female	30	0.85	106.936	1.15356	40
17120501	female	28	0.56	131.791	1.01375	60
17120801	female	31	1.7	n/a	n/a	n/a
17120802	female	31	1.2	120.514	0.881569	20
17121301	female	28	0.88	120.598	1.07647	40
17121302	female	28	0.76	n/a	n/a	n/a
17121303	female	28	0.97	98.5938	1.16769	20
17121802	female	33	0.45	138.024	0.940354	60
17121803	female	33	0.57	127.905	1.01471	40
18031503	male	37	0.59	129.264	1.25174	40
18041701	female	71	0.41	124.141	1.01102	100
18041702	female	71	0.37	129.833	0.894527	80
18041703	female	71	0.59	129.64	0.887705	40
18041901	male	67	0.35	124.83	0.746994	60
18041902	male	67	0.31	120.258	0.683885	60
18042001	male	68	0.33	128.3	0.846098	80
18042002	male	68	0.21	127.692	0.749829	80
18042301	male	76	0.47	112.346	0.737601	40
18042302	male	76	0.29	123.406	0.640983	60
18042303	male	76	0.28	122.711	0.976562	80
18051001	male	93	0.38	137.67	0.759024	80
18051002	male	93	0.41	134.22	0.854422	100
18051004	male	93	0.5	118.494	0.927916	40
18051101	male	94	0.55	122.3	0.870961	60
18051102	male	94	0.64	119.598	0.880561	60
Neonatal-labeled granule neuron recordings
Recording	sex	D.P.I.	Input resistance (GOhm, from test pulse)	amplitude (mV), first 10 APs	half-duration (ms), first 10 APs	Current eliciting first AP
18031201	female	82	0.37	129.759	0.911088	100
18031202	female	82	0.61	128.701	0.766169	60
18050101	male	104	0.49	127.295	1.35429	60
18050102	male	104	0.33	124.663	1.13101	60
18050103	male	104	0.41	110.644	1.24094	60
18050701	male	105	0.74	127.498	0.82662	40
18050702	male	105	0.37	128.909	1.2863	60
18051601	male	112	0.41	117.47	0.910633	60
18051701	female	115	0.39	120.134	0.682343	40
18051802	male	98	0.35	144.818	1.00639	120

## Sheet: Mossy fiber terminals
Adult-labeled mossy fiber terminal recordings
																		From 70 pA current injections
Recording	sex	DPI	Rin (subtracted, GOhm)	Rs (subtracted, MOhm)	Cpipette (fast, pF)	Cneutralization (pF)	C1 capacitance (calculated, pF)	C2 capacitance (calculated, pF)	AP peak amp. (Average, mV)	AP half-duration (average, ms)	AP max rise slope (mV/ms)	Current eliciting first AP (pA)	AP threshold (mV/ms)	Slope V--I curve (-10--0 pA, GOhm)	Slope V--I curve (10--70 pA, GOhm)	AP20/AP1 half-duration	AP100/AP1 half-duration	AP peak amp. (mV, 70 pA)	AP half-duration (70 pA current)
18032301	female	31	2.8	81	7.8	8	0.474851	1.27903	79.1847	0.623948	245.122	40	-42	3.38536	0.175008	1.20614	1.85294	62.9364	0.76329
18032701	male	41	3	78	7.1	8	0.469167	0.65536	69.3671	0.67983	314.024	35	-43	1.72992	0.113926	1.19193	1.83872	66.393	0.85224
18032702	male	41	4.3	97	7.9	7.5	0.305266	0.321855	80.4662	0.839265	238.415	40	-38	2.83927	0.389459	1.38292	1.80595	70.6668	1.49419
18061101	male	27	2.2	98	7.1	7.2	0.169334	0.824075	75.5116	0.612111	296.951	60	-33	2.30642	0.274408	1.2634	1.92438	54.0143	1.41641
18071201	female	36	6.3	84	6.6	6.9	0.395286	0.419237	69.6294	0.611742	357.927	25	-46	4.35624	0.472338	1.41149	2.16146	74.0775	1.08368
18071202	female	36	6	92	6.6	6.9	0.286555	0.261361	80.5923	0.468989	493.293	35	-51	5.46163	0.24318	1.52497	2.11127	67.0603	0.77648
18091401	female	30	5.7	57	6.2	6.5	0.55554	0.496188	85.5357	0.418099	626.219	35	-45	2.35088	0.168476	1.31644	2.01347	74.3271	0.66324
18101101	female	36	4	80	6.7	6.9	0.471267	0.537061	74.6214	0.624661	366.875	35	-51	2.5459	0.174791	1.1848	1.69554	66.3119	0.91564
18101201	female	37	4.4	102	6.5	6.8	0.246826	0.508551	77.5318	0.608051	n/a	50	-43	3.30306	0.175406	1.44974	1.68633	73.8787	0.81114
18110801	female	36	4.4	64	6.6	6.8	0.63094	1.66858	88.0687	0.386911	625	40	-50	2.95864	0.116553	1.39994	1.96311	78.2692	0.53457
18111301	female	41	3.8	70	8.3	9	0.480217	0.344121	83.5043	0.328528	693.902	45	-47	3.36572	0.121234	1.22655	2.46485	75.8504	0.51971
18031902	female	28	3.1	132	7.2	7.5	0.408562	0.39733	65.7191	0.636797	216.184	45	-47	2.62282	0.365495	1.29011	n/a	54.8767	1.20573
18040301	female	33	6.9	115	6.8	7	0.202198	0.634469	71.4104	0.67447	365.854	25	-49	5.44157	0.264262	1.09944	1.47745	65.3401	0.85749
18040501	female	35	4.5	129	6.7	6.9	0.212124	0.259142	67.951	0.825945	228.659	50	-42	3.0545	0.240964	1.12317	1.82216	54.1062	1.77325
18071203	female	36	9.4	102	6.4	6.7	0.268031	0.288932	68.9957	0.645402	304.878	40	-46	5.27521	0.390005	1.21941	1.85342	69.9962	1.00508
18091301	female	29	3.1	111	6.8	7.2	0.306509	0.267357	79.0104	0.463942	623.781	35	-50	3.17173	0.370867	1.52631	2.09654	72.7578	0.69566
18092001	male	29	5.3	117	6.6	7	0.225489	0.319442	70.3984	0.649563	298.125	40	-41	3.07485	0.700039	1.38127	1.90109	56.5479	n/a
18032901	female	28	9.8	77	7.2	7.2	0.375388	0.693793	73.3092	0.62698	312.195	50	-44	4.06185	0.277029	1.31916	1.99471	58.7099	1.29107
18032902	female	28	2.8	109	6.5	6.8	0.30906	0.610295	71.2695	0.727579	254.878	60	-41	2.56931	0.294463	1.13538	1.70357	54.0536	1.31624
18100501	female	44	2.65	85	6.9	7.2	0.348569	0.665137	n/a	0.373908	589.024	35	-45	2.09048	0.169994	1.40549	2.143	77.3661	0.57117
18041002	male	56	3.4	64	6.6	6.8	0.555163	0.571413	81.0073	0.742991	262.805	35	-40	2.92243	0.0994648	1.20765	2.2622	74.9351	1.11072
18041301	female	67	3.7	52	7.6	7.9	0.503561	0.852993	84.153	0.436966	475	65	-48	1.82426	0.0986451	1.35094	2.0539	69.4263	0.69716
18041704	female	71	4	77	6.9	7	0.402237	0.458375	75.9728	0.613582	335.976	50	-47	2.86791	0.207801	1.23288	1.82562	67.8819	0.88619
18041705	female	71	3.9	94	6.5	7	0.379466	0.523626	67.6648	0.620148	325.61	70	-44	3.43697	0.189055	1.20283	1.95139	56.0214	1.33912
18042003	male	68	2.4	77	6.9	7.5	0.243013	0.48993	76.3359	0.735648	195.732	70	-25	1.31166	0.243774	1.18751	2.29402	n/a	n/a
18070601	male	143	2.6	99	6.7	6.8	0.246525	0.435546	68.07	0.536129	312.195	55	-40	2.47864	0.176494	1.16202	1.94776	59.6122	0.80098
18071002	female	147	1.87	98	7.2	7.5	0.329304	0.296435	65.5802	0.664748	223.171	55	-41	1.69425	0.268519	1.21334	1.78306	50.6839	1.82824
18111502	female	85	2.1	74	6.8	7.1	0.329603	0.770662	86.1045	0.437559	511.875	60	-44	1.58115	0.143614	1.35703	1.77588	71.2655	0.59709
18051005	male	93	3.8	111	6.8	7.2	0.171779	0.509706	67.9659	0.646708	195.122	55	-41	3.30925	0.231341	1.22754	1.84287	61.9719	1.06041
18071003	female	147	1.9	125	6.7	7.2	0.168882	0.339948	63.1432	0.539025	241.25	60	-42	2.22041	0.293257	1.30805	1.65578	48.4646	1.79678
18112603	female	82	n/a	n/a	6.9	7.2	n/a	n/a	87.6546	0.331689	656.098	65	-48	1.96286	0.20938	1.26412	2.20009	80.4506	0.46511
18112701	female	83	n/a	n/a	6.4	6.7	n/a	n/a	78.1766	0.367634	483.537	45	-50	2.26217	0.206868	1.48455	2.6573	69.8409	0.62726
18112703	female	83	2.5	108	6.6	6.9	0.182345	0.937141	80.1058	0.371305	491.463	45	-46	2.0568	0.21889	1.35486	2.27133	73.5108	0.55413
19080901	female	74	6.5	122	7.1	7.3	0.118592	0.544782	76.8489	0.510899	400	35	-51	4.70866	0.105912	1.204	1.60346	79.3389	0.62861
Neonatal-labeled mossy fiber terminal recordings
																		From 70 pA current injections
Recording	sex	DPI	Rin (subtracted, GOhm)	Rs (subtracted, MOhm)	Cpipette (fast, pF)	Cneutralization (pF)	C1 capacitance (calculated, pF)	C2 capacitance (calculated, pF)	AP peak amp. (Average, mV)	AP half-duration (average, ms)	AP max rise slope (mV/ms)	Current eliciting first AP (pA)	AP threshold (mV/ms)	Slope V--I curve (-10--0 pA, GOhm)	Slope V--I curve (10--70 pA, GOhm)	AP20/AP1 half-duration	AP100/AP1 half-duration	AP peak amp. (mV, 70 pA)	AP half-duration (70 pA current)
18040603	male	107	5.1	98	7.1	7.1	0.254003	0.322156	76.6312	0.7229	415.244	40	-46	4.49995	0.468025	1.27769	1.7688	64.1418	1.51504
18042401	male	97	1.6	71	7.4	7.5	0.465459	0.76517	78.7861	0.518809	418.293	70	-45	1.32877	0.134476	1.24625	1.99872	69.2685	0.65498
18042402	male	97	5	99.5	7.4	7.5	0.1712	0.32262	93.374	0.743721	495.122	n/a	n/a	n/a	n/a	1.39061	2.01787	n/a	n/a
18050401	male	102	2.3	68	6.9	7	0.55236	0.873778	82.6403	0.403167	567.683	70	-44	2.03198	0.0674571	1.34046	2.2982	77.0811	0.55065
18051602	male	112	2.4	79	6.8	6.8	0.557441	0.469504	74.2317	0.455023	367.073	55	-49	2.27111	0.0833953	1.21476	2.06608	57.1126	0.89846
18051703	female	115	1.4	92	6.6	6.8	0.28015	0.557774	61.6813	0.615329	246.951	55	-49	3.01324	0.209971	1.24136	1.61949	58.8931	0.8997
18051801	male	98	3.1	85	6.6	6.8	0.250416	0.536393	80.3319	0.561136	349.39	45	-44	2.77852	0.246957	1.2971	1.91903	78.5373	0.7481
18060501	male	116	2.3	91	6.9	7	0.251143	1.16279	82.0851	0.365829	564.634	40	-51	1.83138	0.194575	1.48083	2.58709	82.1725	0.48889
18071303	male	154	3.2	98	6.8	7	0.336913	0.429465	77.1167	0.504735	393.293	35	-47	2.90498	0.106226	1.23986	1.70313	75.0048	0.58927
18071701	male	158	2.9	67	7.4	7.7	0.477962	0.559542	80.2872	0.372015	490.854	45	-43	1.89256	0.0599469	1.31379	2.44201	81.198	0.48114
18071703	male	158	2	84	6.7	7	0.310923	0.364606	71.5218	0.654976	227.439	45	-44	2.33919	0.257128	1.23967	1.72254	60.7839	1.28295
18080201	female	129	7.1	87	7.2	7.5	0.274646	0.512963	88.2664	0.435101	565.244	35	-49	4.26667	0.154613	1.57642	2.25988	75.8348	0.64166
18080301	female	107	1.2	86	7	7.3	0.194059	1.1838	95.3648	0.388317	723.781	55	-42	1.12313	0.121556	1.26215	1.79231	77.6731	0.58336
18081301	male	204	3.1	77	6.9	7.2	0.30917	0.442685	92.0143	0.401299	484.375	40	-45	2.3946	0.0426121	1.32468	2.49848	74.6965	0.60611
18081302	male	204	2.2	73	6.8	7.1	0.408886	0.823445	85.9128	0.348276	639.634	60	-41	1.59169	0.0579993	1.29469	2.33336	73.0358	0.5227
18112201	male	114	1.6	75	6.8	7.1	0.458163	0.494309	80.2816	0.482035	420.122	70	-40	1.32413	0.151482	1.41238	1.93964	56.0799	1.19569
18112203	male	114	1.6	73	6.7	7	0.395288	0.96684	84.0608	0.519806	461.585	80	-42	n/a	n/a	1.39027	2.28957	55.5471	1.28786
18112302	male	115	2.8	87	6.8	7.1	0.405827	0.383387	81.5503	0.465826	480.488	55	-42	2.1125	0.133576	1.35629	2.27819	72.9971	0.69245
19081301	female	104	4	89	6.8	7	0.305732	0.422132	92.6385	0.423103	604.878	30	-48	2.60807	0.11297	1.41979	2.26002	92.7193	0.55056
19091301	male	135	1.6	70	7.4	7.6	0.704548	1.11292	86.2132	0.566113	320.489	55	-40	1.37305	0.192226	1.28053	2.18022	68.0721	1.06498
18040601	male	107	6.25	101	7.7	7.6	0.205174	0.35662	80.4445	0.633482	298.78	30	-39	4.15181	0.280302	1.2143	2.16983	75.1626	0.92448
18051803	male	98	1.7	101	6.9	7	0.313006	0.352918	67.4938	0.768037	217.073	55	-36	1.48625	0.236115	1.13579	1.65603	59.0221	1.46368
18060502	male	116	5.6	138	6.8	7.2	0.165591	0.22736	69.4198	0.531768	251.829	40	-50	4.01445	0.211261	1.29206	2.11732	66.5075	0.79037
18060503	male	116	2.9	118	6.9	7	0.231565	0.476607	76.9406	0.408019	423.171	55	-51	3.11668	0.171405	1.28632	2.14078	70.2865	0.55735
18071304	male	154	5.4	131	6.7	7	0.188938	0.63489	74.7662	0.808265	244.512	60	-40	3.79378	0.330297	1.27619	2.22693	67.8896	1.52197
18071702	male	158	2.7	159	7	7.3	0.128356	0.268927	81.7521	0.430554	512.195	40	-49	2.24643	0.203182	1.38495	2.57519	80.6323	0.56481
18040602	male	110	3.2	110	n/a	n/a	0.159672	0.254722	72.8807	0.792393	436.585	30	-49	3.657	0.905599	1.34864	2.12165	64.2921	1.70163
18071301	male	155	n/a	n/a	6.8	7.1	n/a	n/a	73.7077	0.526534	287.195	55	-42	1.57577	0.181793	1.27323	1.94302	63.1285	0.80267
18071302	male	155	n/a	n/a	6.6	6.9	n/a	n/a	89.8089	0.546155	509.756	70	-57	0.675335	0.603074	1.3062	2.0777	69.2706	1.12689
18081001	male	201	8.8	130	6.7	6.9	0.133827	0.214512	66.1152	0.711852	198.78	n/a	n/a	5.66257	0.657155	1.21285	1.7631	n/a	n/a
18081002	male	201	3	114	7.1	7.3	0.11764	0.285147	73.8402	0.693264	201.829	70	-31	2.48783	0.397703	1.05334	1.93711	n/a	n/a
18112301	male	115	1.2	102	6.6	6.9	0.202172	0.663859	77.4468	0.530962	348.78	80	-45	1.20083	0.1681	1.21555	1.66599	66.4172	0.81668
18112303	male	115	1.6	101	6.9	7.2	0.222463	0.369536	79.5888	0.530658	329.878	50	-35	2.10164	0.299319	1.37697	1.95541	72.4039	0.84815
18112001	n/a	112	3.3		6.9	7.2	0.369353	0.315047	73.8491	0.451517	521.951	n/a	n/a	n/a	n/a	1.38035	n/a	n/a	n/a
